# Supplementary material for: The correlation between plasma cortisol levels and scores of psychological scales among patients with recurrent depressive disorder in Vietnam
Source: PLoS One. 2025 Apr 1;20(4):e0320776. doi: 10.1371/journal.pone.0320776 (PMC11960877; doi:10.1371/journal.pone.0320776)
Supplement: S1 File — (XLSX) [file pone.0320776.s001.xlsx]

## Sheet: Sheet1
Ordinal	A2	A4	A6	A71	A7	A8	A9	A10	A11	A12	A13	B1	B3	C1	C21a	C21b	C22a	C22b	C23a	C23b	C24a	C24b	C25a	C25b	C26a	C31	C32	C33	C34	C35	C411	C412	C413	C421	C422	C423	C431	C432	C433	C441	C442	C443	C451	C452	C453	C5	C5a	C6	C6a
1	m6	2	3	2	1	3	6	2	2	2	2	0	0	1	7	2018	N/A	N/A	N/A	N/A	N/A	N/A	N/A	N/A	4	0	N/A	N/A	N/A	N/A	N/A	N/A	N/A	N/A	N/A	N/A	N/A	N/A	N/A	N/A	N/A	N/A	N/A	N/A	N/A	3	1	0	0
2	m7	2	1	2	1	3	1	2	2	2	2	0	0	1	7	2015	N/A	N/A	N/A	N/A	N/A	N/A	N/A	N/A	3	1	N/A	N/A	N/A	N/A	1	1	1	N/A	N/A	N/A	N/A	N/A	N/A	N/A	N/A	N/A	N/A	N/A	N/A	2	1	0	0
3	m5	1	1	2	1	2	6	2	5	2	2	0	0	2	7	2018	2	2019	N/A	N/A	N/A	N/A	N/A	N/A	3	1	1	N/A	N/A	N/A	0	0	1	1	1	1	N/A	N/A	N/A	N/A	N/A	N/A	N/A	N/A	N/A	0	0	1	1
4	m5	2	1	2	1	3	1	2	2	2	2	0	0	1	7	2019	N/A	N/A	N/A	N/A	N/A	N/A	N/A	N/A	2	0	N/A	N/A	N/A	N/A	N/A	N/A	N/A	N/A	N/A	N/A	N/A	N/A	N/A	N/A	N/A	N/A	N/A	N/A	N/A	0	0	0	0
5	m7	2	3	2	1	3	7	2	2	2	2	0	0	2	7	2015	3	2020	N/A	N/A	N/A	N/A	N/A	N/A	3	1	2	N/A	N/A	N/A	N/A	N/A	N/A	N/A	N/A	N/A	N/A	N/A	N/A	N/A	N/A	N/A	N/A	N/A	N/A	0	0	0	0
6	m6	2	1	1	1	3	5	2	2	2	2	0	0	1	7	2018	N/A	N/A	N/A	N/A	N/A	N/A	N/A	N/A	2	1	N/A	N/A	N/A	N/A	1	0	1	N/A	N/A	N/A	N/A	N/A	N/A	N/A	N/A	N/A	N/A	N/A	N/A	3	1	1	3
7	m6	1	3	2	1	5	4	1	1	2	2	0	0	2	7	2018	3	2020	N/A	N/A	N/A	N/A	N/A	N/A	2	2	1	N/A	N/A	N/A	1	1	0	1	1	0	N/A	N/A	N/A	N/A	N/A	N/A	N/A	N/A	N/A	0	0	0	0
8	m6	1	1	2	1	5	7	2	2	1	1	0	0	1	7	2007	N/A	N/A	N/A	N/A	N/A	N/A	N/A	N/A	2	0	N/A	N/A	N/A	N/A	N/A	N/A	N/A	N/A	N/A	N/A	N/A	N/A	N/A	N/A	N/A	N/A	N/A	N/A	N/A	3	2	0	0
9	m6	1	3	2	1	3	1	2	2	1	2	0	0	1	7	2015	N/A	N/A	N/A	N/A	N/A	N/A	N/A	N/A	2	2	N/A	N/A	N/A	N/A	1	0	0	N/A	N/A	N/A	N/A	N/A	N/A	N/A	N/A	N/A	N/A	N/A	N/A	1	1	0	0
10	m6	2	1	2	1	3	1	2	2	2	2	0	0	2	7	2015	2	2019	N/A	N/A	N/A	N/A	N/A	N/A	3	0	2	N/A	N/A	N/A	N/A	N/A	N/A	1	0	1	N/A	N/A	N/A	N/A	N/A	N/A	N/A	N/A	N/A	2	1	3	1
11	m6	1	1	2	1	3	8	2	2	2	2	0	0	1	7	2019	N/A	N/A	N/A	N/A	N/A	N/A	N/A	N/A	2	1	N/A	N/A	N/A	N/A	1	0	0	N/A	N/A	N/A	N/A	N/A	N/A	N/A	N/A	N/A	N/A	N/A	N/A	0	0	0	0
12	m7	2	3	2	1	6	7	1	1	2	2	1	1	3	7	2017	3	2018	3	2019	N/A	N/A	N/A	N/A	3	0	0	0	N/A	N/A	N/A	N/A	N/A	N/A	N/A	N/A	N/A	N/A	N/A	N/A	N/A	N/A	N/A	N/A	N/A	0	0	0	0
13	m3	2	3	2	1	3	5	2	2	2	2	0	0	1	7	2019	N/A	N/A	N/A	N/A	N/A	N/A	N/A	N/A	2	1	N/A	N/A	N/A	N/A	1	0	0	N/A	N/A	N/A	N/A	N/A	N/A	N/A	N/A	N/A	N/A	N/A	N/A	0	0	0	0
14	m5	2	1	2	1	4	1	1	1	2	2	0	0	2	7	2019	3	2020	N/A	N/A	N/A	N/A	N/A	N/A	4	2	2	N/A	N/A	N/A	N/A	N/A	N/A	N/A	N/A	N/A	N/A	N/A	N/A	N/A	N/A	N/A	N/A	N/A	N/A	0	0	0	0
15	m6	2	3	2	1	6	3	2	2	2	2	0	0	1	7	2016	N/A	N/A	N/A	N/A	N/A	N/A	N/A	N/A	3	0	N/A	N/A	N/A	N/A	N/A	N/A	N/A	N/A	N/A	N/A	N/A	N/A	N/A	N/A	N/A	N/A	N/A	N/A	N/A	1	2	0	0
16	m4	1	1	2	1	2	1	2	2	1	1	0	0	2	7	2018	3	2020	N/A	N/A	N/A	N/A	N/A	N/A	4	2	2	N/A	N/A	N/A	N/A	N/A	N/A	N/A	N/A	N/A	N/A	N/A	N/A	N/A	N/A	N/A	N/A	N/A	N/A	0	0	0	0
17	m8	2	1	2	1	5	3	2	2	2	2	0	0	3	7	2017	2	2019	2	2020	N/A	N/A	N/A	N/A	2	1	1	1	N/A	N/A	N/A	N/A	N/A	1	1	0	N/A	N/A	N/A	N/A	N/A	N/A	N/A	N/A	N/A	2	1	0	0
18	m8	2	2	2	1	6	7	1	6	2	2	0	0	1	7	2019	N/A	N/A	N/A	N/A	N/A	N/A	N/A	N/A	4	2	N/A	N/A	N/A	N/A	N/A	N/A	N/A	N/A	N/A	N/A	N/A	N/A	N/A	N/A	N/A	N/A	N/A	N/A	N/A	0	0	0	0
19	m6	2	1	2	1	4	2	2	2	2	2	0	0	1	7	2019	N/A	N/A	N/A	N/A	N/A	N/A	N/A	N/A	3	2	N/A	N/A	N/A	N/A	N/A	N/A	N/A	N/A	N/A	N/A	N/A	N/A	N/A	N/A	N/A	N/A	N/A	N/A	N/A	0	0	0	0
20	m6	2	1	2	2	4	1	2	2	2	2	0	0	1	7	2019	N/A	N/A	N/A	N/A	N/A	N/A	N/A	N/A	2	1	N/A	N/A	N/A	N/A	1	1	0	N/A	N/A	N/A	N/A	N/A	N/A	N/A	N/A	N/A	N/A	N/A	N/A	2	1	0	0
21	m4	2	3	2	1	4	3	2	2	2	2	0	0	1	7	2016	N/A	N/A	N/A	N/A	N/A	N/A	N/A	N/A	3	0	N/A	N/A	N/A	N/A	N/A	N/A	N/A	N/A	N/A	N/A	N/A	N/A	N/A	N/A	N/A	N/A	N/A	N/A	N/A	2	2	1	1
22	m3	2	1	2	1	3	1	2	2	2	2	0	0	2	7	2015	3	2020	N/A	N/A	N/A	N/A	N/A	N/A	4	0	2	N/A	N/A	N/A	1	0	0	0	1	0	N/A	N/A	N/A	N/A	N/A	N/A	N/A	N/A	N/A	0	0	6	1
23	m4	2	1	2	1	2	8	2	2	2	2	0	0	1	7	2019	N/A	N/A	N/A	N/A	N/A	N/A	N/A	N/A	4	2	N/A	N/A	N/A	N/A	N/A	N/A	N/A	N/A	N/A	N/A	N/A	N/A	N/A	N/A	N/A	N/A	N/A	N/A	N/A	0	0	0	0
24	m4	2	1	2	1	4	6	2	2	2	1	0	0	3	7	2015	2	2017	2	2019	N/A	N/A	N/A	N/A	3	0	0	0	N/A	N/A	N/A	N/A	N/A	N/A	N/A	N/A	N/A	N/A	N/A	N/A	N/A	N/A	N/A	N/A	N/A	0	0	1	2
25	m4	2	1	2	1	3	1	2	2	2	2	0	0	1	7	2019	N/A	N/A	N/A	N/A	N/A	N/A	N/A	N/A	4	2	N/A	N/A	N/A	N/A	1	0	0	N/A	N/A	N/A	N/A	N/A	N/A	N/A	N/A	N/A	N/A	N/A	N/A	0	0	0	0
26	m3	2	3	2	1	6	3	2	2	2	2	0	0	4	7	2012	3	N/A	2	N/A	2	N/A	N/A	N/A	4	0	0	0	0	N/A	N/A	N/A	N/A	N/A	N/A	N/A	N/A	N/A	N/A	N/A	N/A	N/A	N/A	N/A	N/A	0	0	4	1
27	m5	2	1	2	1	4	1	2	2	2	2	0	0	2	7	2018	3	2019	N/A	N/A	N/A	N/A	N/A	N/A	2	2	2	N/A	N/A	N/A	N/A	N/A	N/A	N/A	N/A	N/A	N/A	N/A	N/A	N/A	N/A	N/A	N/A	N/A	N/A	0	0	0	0
28	m6	2	1	1	1	2	7	4	4	1	2	0	0	1	7	2020	N/A	N/A	N/A	N/A	N/A	N/A	N/A	N/A	2	1	N/A	N/A	N/A	N/A	1	1	1	N/A	N/A	N/A	N/A	N/A	N/A	N/A	N/A	N/A	N/A	N/A	N/A	0	0	0	0
29	m8	2	3	2	1	3	7	4	5	2	2	0	0	1	7	2012	N/A	N/A	N/A	N/A	N/A	N/A	N/A	N/A	3	2	N/A	N/A	N/A	N/A	1	1	0	N/A	N/A	N/A	N/A	N/A	N/A	N/A	N/A	N/A	N/A	N/A	N/A	0	0	1	1
30	m6	1	3	2	1	5	3	2	2	2	2	0	0	4	7	2010	3	2012	2	2015	2	2018	N/A	N/A	2	2	0	0	0	N/A	1	1	0	N/A	N/A	N/A	N/A	N/A	N/A	N/A	N/A	N/A	N/A	N/A	N/A	5	1	10	1
31	m6	2	3	2	1	5	6	2	2	2	2	0	1	1	7	2015	N/A	N/A	N/A	N/A	N/A	N/A	N/A	N/A	2	2	N/A	N/A	N/A	N/A	1	0	0	N/A	N/A	N/A	N/A	N/A	N/A	N/A	N/A	N/A	N/A	N/A	N/A	5	1	1	1
32	m6	1	1	1	1	6	7	2	2	2	2	0	0	1	7	2010	N/A	N/A	N/A	N/A	N/A	N/A	N/A	N/A	2	0	N/A	N/A	N/A	N/A	N/A	N/A	N/A	N/A	N/A	N/A	N/A	N/A	N/A	N/A	N/A	N/A	N/A	N/A	N/A	0	0	0	0
33	m6	2	1	2	1	3	1	2	2	2	2	0	1	2	7	2019	4	2020	N/A	N/A	N/A	N/A	N/A	N/A	4	2	2	N/A	N/A	N/A	1	0	0	1	1	0	N/A	N/A	N/A	N/A	N/A	N/A	N/A	N/A	N/A	0	0	0	0
34	m6	1	1	2	1	6	3	2	2	2	2	0	0	1	7	2019	N/A	N/A	N/A	N/A	N/A	N/A	N/A	N/A	4	0	N/A	N/A	N/A	N/A	N/A	N/A	N/A	N/A	N/A	N/A	N/A	N/A	N/A	N/A	N/A	N/A	N/A	N/A	N/A	5	1	0	0
35	m6	2	1	2	1	4	1	2	2	2	2	0	0	1	7	2019	N/A	N/A	N/A	N/A	N/A	N/A	N/A	N/A	4	2	N/A	N/A	N/A	N/A	1	1	0	N/A	N/A	N/A	N/A	N/A	N/A	N/A	N/A	N/A	N/A	N/A	N/A	6	1	0	0
36	m6	1	1	2	1	5	2	2	2	2	2	0	1	1	7	2020	N/A	N/A	N/A	N/A	N/A	N/A	N/A	N/A	3	2	N/A	N/A	N/A	N/A	1	1	0	N/A	N/A	N/A	N/A	N/A	N/A	N/A	N/A	N/A	N/A	N/A	N/A	2	1	0	0
37	m8	2	1	2	1	3	2	2	2	2	2	0	0	1	7	2013	N/A	N/A	N/A	N/A	N/A	N/A	N/A	N/A	3	0	N/A	N/A	N/A	N/A	N/A	N/A	N/A	N/A	N/A	N/A	N/A	N/A	N/A	N/A	N/A	N/A	N/A	N/A	N/A	0	0	0	0
38	m7	2	2	2	1	3	2	2	3	2	2	0	0	2	7	2018	3	2019	N/A	N/A	N/A	N/A	N/A	N/A	3	1	1	N/A	N/A	N/A	N/A	N/A	N/A	N/A	N/A	N/A	N/A	N/A	N/A	N/A	N/A	N/A	N/A	N/A	N/A	0	0	0	0
39	m6	2	3	2	1	6	3	2	2	2	2	0	0	3	7	2017	3	2018	3	2019	N/A	N/A	N/A	N/A	3	0	0	0	N/A	N/A	N/A	N/A	N/A	N/A	N/A	N/A	N/A	N/A	N/A	N/A	N/A	N/A	N/A	N/A	N/A	2	1	0	0
40	m5	2	3	2	1	3	1	4	5	2	2	0	0	1	7	2016	N/A	N/A	N/A	N/A	N/A	N/A	N/A	N/A	3	0	N/A	N/A	N/A	N/A	N/A	N/A	N/A	N/A	N/A	N/A	N/A	N/A	N/A	N/A	N/A	N/A	N/A	N/A	N/A	0	0	0	0
41	m8	2	3	2	1	2	1	4	5	2	2	0	0	2	7	2010	3	2020	N/A	N/A	N/A	N/A	N/A	N/A	3	1	1	N/A	N/A	N/A	N/A	N/A	N/A	N/A	N/A	N/A	N/A	N/A	N/A	N/A	N/A	N/A	N/A	N/A	N/A	0	0	0	0
42	m3	2	3	2	2	4	7	2	2	2	2	0	0	2	7	2019	3	2020	N/A	N/A	N/A	N/A	N/A	N/A	4	0	0	N/A	N/A	N/A	N/A	N/A	N/A	N/A	N/A	N/A	N/A	N/A	N/A	N/A	N/A	N/A	N/A	N/A	N/A	1	1	0	0
43	m6	2	3	2	1	3	1	3	5	2	2	0	0	1	7	2015	N/A	N/A	N/A	N/A	N/A	N/A	N/A	N/A	3	0	N/A	N/A	N/A	N/A	N/A	N/A	N/A	N/A	N/A	N/A	N/A	N/A	N/A	N/A	N/A	N/A	N/A	N/A	N/A	0	0	0	0
44	m6	2	1	2	1	3	1	2	5	2	2	0	0	1	7	2018	N/A	N/A	N/A	N/A	N/A	N/A	N/A	N/A	2	1	N/A	N/A	N/A	N/A	N/A	N/A	N/A	N/A	N/A	N/A	N/A	N/A	N/A	N/A	N/A	N/A	N/A	N/A	N/A	5	1	0	0
45	m6	2	3	2	1	3	1	2	2	2	2	0	0	1	7	2019	N/A	N/A	N/A	N/A	N/A	N/A	N/A	N/A	4	2	N/A	N/A	N/A	N/A	N/A	N/A	N/A	N/A	N/A	N/A	N/A	N/A	N/A	N/A	N/A	N/A	N/A	N/A	N/A	0	0	0	0
46	m6	1	1	2	1	4	2	1	1	1	2	1	1	6	7	2003	4	2016	4	2017	4	2018	4	2019	4	0	1	1	1	1	N/A	N/A	N/A	1	1	0	1	1	0	1	1	0	1	1	1	0	0	0	0
47	m6	2	3	2	1	4	6	2	2	2	2	0	0	3	7	2008	3	2018	4	2020	N/A	N/A	N/A	N/A	4	2	1	1	N/A	N/A	1	1	0	1	1	0	1	1	0	N/A	N/A	N/A	N/A	N/A	N/A	0	0	0	0
48	m6	1	3	2	1	5	6	2	2	2	1	0	0	1	7	2019	N/A	N/A	N/A	N/A	N/A	N/A	N/A	N/A	3	1	N/A	N/A	N/A	N/A	1	1	1	N/A	N/A	N/A	N/A	N/A	N/A	N/A	N/A	N/A	N/A	N/A	N/A	0	0	1	4
49	m6	1	1	2	1	6	3	2	2	2	2	0	0	1	7	2017	N/A	N/A	N/A	N/A	N/A	N/A	N/A	N/A	2	1	N/A	N/A	N/A	N/A	1	1	1	N/A	N/A	N/A	N/A	N/A	N/A	N/A	N/A	N/A	N/A	N/A	N/A	0	0	0	0
50	m6	1	3	2	1	4	2	2	2	2	2	0	0	1	7	2013	N/A	N/A	N/A	N/A	N/A	N/A	N/A	N/A	2	1	N/A	N/A	N/A	N/A	1	1	1	N/A	N/A	N/A	N/A	N/A	N/A	N/A	N/A	N/A	N/A	N/A	N/A	5	1	4	1
51	m6	1	1	2	1	3	1	2	2	2	2	0	1	1	7	2019	N/A	N/A	N/A	N/A	N/A	N/A	N/A	N/A	3	0	N/A	N/A	N/A	N/A	N/A	N/A	N/A	N/A	N/A	N/A	N/A	N/A	N/A	N/A	N/A	N/A	N/A	N/A	N/A	0	0	0	0
52	m5	2	1	2	1	4	1	2	2	2	2	0	0	2	7	2019	2	2020	N/A	N/A	N/A	N/A	N/A	N/A	2	2	2	N/A	N/A	N/A	N/A	N/A	N/A	N/A	N/A	N/A	N/A	N/A	N/A	N/A	N/A	N/A	N/A	N/A	N/A	2	1	0	0
53	m6	2	3	2	1	5	5	3	3	2	1	1	0	2	7	2008	2	2010	N/A	N/A	N/A	N/A	N/A	N/A	4	0	0	N/A	N/A	N/A	N/A	N/A	N/A	N/A	N/A	N/A	N/A	N/A	N/A	N/A	N/A	N/A	N/A	N/A	N/A	2	2	10	1
54	m6	2	1	2	2	1	1	2	2	1	2	0	0	1	7	2020	N/A	N/A	N/A	N/A	N/A	N/A	N/A	N/A	2	1	N/A	N/A	N/A	N/A	1	0	0	N/A	N/A	N/A	N/A	N/A	N/A	N/A	N/A	N/A	N/A	N/A	N/A	0	0	4	1
55	m6	2	1	2	2	3	1	2	2	1	1	0	0	1	7	2019	N/A	N/A	N/A	N/A	N/A	N/A	N/A	N/A	2	0	N/A	N/A	N/A	N/A	N/A	N/A	N/A	N/A	N/A	N/A	N/A	N/A	N/A	N/A	N/A	N/A	N/A	N/A	N/A	0	0	0	0
56	m6	2	3	2	1	6	4	1	4	3	2	1	0	2	7	2015	3	2017	N/A	N/A	N/A	N/A	N/A	N/A	3	0	0	N/A	N/A	N/A	N/A	N/A	N/A	N/A	N/A	N/A	N/A	N/A	N/A	N/A	N/A	N/A	N/A	N/A	N/A	6	1	0	0
57	m6	1	1	2	1	5	2	2	2	2	2	0	1	1	7	2020	N/A	N/A	N/A	N/A	N/A	N/A	N/A	N/A	4	0	N/A	N/A	N/A	N/A	N/A	N/A	N/A	N/A	N/A	N/A	N/A	N/A	N/A	N/A	N/A	N/A	N/A	N/A	N/A	2	1	0	0
58	m6	2	1	1	1	2	1	2	2	2	2	0	0	1	7	2019	N/A	N/A	N/A	N/A	N/A	N/A	N/A	N/A	4	1	N/A	N/A	N/A	N/A	1	1	0	N/A	N/A	N/A	N/A	N/A	N/A	N/A	N/A	N/A	N/A	N/A	N/A	0	0	1	1
59	m3	2	1	2	2	6	6	2	2	2	1	0	0	1	7	2019	N/A	N/A	N/A	N/A	N/A	N/A	N/A	N/A	4	1	N/A	N/A	N/A	N/A	1	1	0	N/A	N/A	N/A	N/A	N/A	N/A	N/A	N/A	N/A	N/A	N/A	N/A	4	1	1	1
60	m5	2	3	2	1	4	1	2	5	2	2	0	0	5	7	2011	3	2011	3	2011	2	2019	2	2019	2	1	1	0	2	0	1	1	0	1	1	1	N/A	N/A	N/A	1	1	1	N/A	N/A	N/A	0	0	1	1
61	m6	2	4	2	1	5	5	2	2	2	2	0	0	1	7	2019	N/A	N/A	N/A	N/A	N/A	N/A	N/A	N/A	2	0	N/A	N/A	N/A	N/A	N/A	N/A	N/A	N/A	N/A	N/A	N/A	N/A	N/A	N/A	N/A	N/A	N/A	N/A	N/A	0	0	0	0
62	m6	2	1	2	1	3	1	2	2	2	2	0	0	2	7	2019	3	2019	N/A	N/A	N/A	N/A	N/A	N/A	3	2	2	N/A	N/A	N/A	1	1	0	1	1	0	N/A	N/A	N/A	N/A	N/A	N/A	N/A	N/A	N/A	2	1	0	0
63	m6	2	1	2	1	5	6	4	4	1	2	0	0	2	7	2019	3	2020	N/A	N/A	N/A	N/A	N/A	N/A	3	1	0	N/A	N/A	N/A	1	1	0	N/A	N/A	N/A	N/A	N/A	N/A	N/A	N/A	N/A	N/A	N/A	N/A	0	0	0	0
64	m6	2	1	2	1	5	5	2	2	2	2	0	0	1	7	2019	N/A	N/A	N/A	N/A	N/A	N/A	N/A	N/A	3	2	N/A	N/A	N/A	N/A	1	1	0	N/A	N/A	N/A	N/A	N/A	N/A	N/A	N/A	N/A	N/A	N/A	N/A	2	1	0	0
65	m6	1	1	2	1	2	7	2	2	2	2	0	0	1	7	2019	N/A	N/A	N/A	N/A	N/A	N/A	N/A	N/A	4	1	N/A	N/A	N/A	N/A	1	1	1	N/A	N/A	N/A	N/A	N/A	N/A	N/A	N/A	N/A	N/A	N/A	N/A	0	0	0	0
66	m6	2	1	2	2	2	1	2	2	2	2	0	0	4	7	2017	2	2018	2	2019	2	2019	N/A	N/A	3	1	1	1	1	N/A	1	1	0	1	1	1	1	1	1	1	1	1	N/A	N/A	N/A	0	0	0	0
67	m3	2	3	2	1	6	3	2	2	2	2	0	0	3	7	2016	2	2019	2	2020	N/A	N/A	N/A	N/A	2	1	1	1	N/A	N/A	1	1	0	1	1	0	1	1	0	N/A	N/A	N/A	N/A	N/A	N/A	0	0	0	0
68	m6	2	3	2	1	4	2	2	2	2	2	0	0	1	7	2019	N/A	N/A	N/A	N/A	N/A	N/A	N/A	N/A	3	2	N/A	N/A	N/A	N/A	1	0	1	N/A	N/A	N/A	N/A	N/A	N/A	N/A	N/A	N/A	N/A	N/A	N/A	2	1	0	0
69	m6	2	3	2	1	6	8	2	1	2	2	0	0	1	7	2013	N/A	N/A	N/A	N/A	N/A	N/A	N/A	N/A	3	2	N/A	N/A	N/A	N/A	1	1	0	N/A	N/A	N/A	N/A	N/A	N/A	N/A	N/A	N/A	N/A	N/A	N/A	0	0	0	0
70	m6	2	1	1	1	2	1	2	2	2	2	0	0	2	7	2010	3	2020	N/A	N/A	N/A	N/A	N/A	N/A	3	0	0	N/A	N/A	N/A	N/A	N/A	N/A	N/A	N/A	N/A	N/A	N/A	N/A	N/A	N/A	N/A	N/A	N/A	N/A	2	1	0	0
71	m6	1	1	2	1	6	7	1	6	1	2	0	0	1	7	2014	N/A	N/A	N/A	N/A	N/A	N/A	N/A	N/A	2	2	N/A	N/A	N/A	N/A	N/A	N/A	N/A	N/A	N/A	N/A	N/A	N/A	N/A	N/A	N/A	N/A	N/A	N/A	N/A	5	1	4	1
72	m6	2	1	2	1	4	7	2	2	2	2	0	0	1	7	2010	N/A	N/A	N/A	N/A	N/A	N/A	N/A	N/A	3	0	N/A	N/A	N/A	N/A	N/A	N/A	N/A	N/A	N/A	N/A	N/A	N/A	N/A	N/A	N/A	N/A	N/A	N/A	N/A	0	0	0	0
73	m6	2	1	2	1	3	1	2	5	1	2	0	0	2	7	2019	3	2020	N/A	N/A	N/A	N/A	N/A	N/A	3	1	2	N/A	N/A	N/A	1	0	0	1	1	0	N/A	N/A	N/A	N/A	N/A	N/A	N/A	N/A	N/A	0	0	0	0
74	m6	1	1	2	1	2	1	2	2	2	2	0	0	2	7	2018	3	2019	N/A	N/A	N/A	N/A	N/A	N/A	3	0	0	N/A	N/A	N/A	N/A	N/A	N/A	N/A	N/A	N/A	N/A	N/A	N/A	N/A	N/A	N/A	N/A	N/A	N/A	0	0	0	0
75	m6	2	1	2	1	3	1	2	2	2	2	0	0	2	7	2018	3	2020	N/A	N/A	N/A	N/A	N/A	N/A	3	0	1	N/A	N/A	N/A	N/A	N/A	N/A	0	1	0	N/A	N/A	N/A	N/A	N/A	N/A	N/A	N/A	N/A	0	0	1	1
76	m6	2	1	2	1	4	1	2	2	2	1	0	0	3	7	2013	4	2015	4	2017	N/A	N/A	N/A	N/A	3	2	2	2	N/A	N/A	N/A	N/A	N/A	N/A	N/A	N/A	N/A	N/A	N/A	N/A	N/A	N/A	N/A	N/A	N/A	0	0	0	0
77	m6	1	4	2	2	6	3	2	2	2	2	0	0	1	7	2015	N/A	N/A	N/A	N/A	N/A	N/A	N/A	N/A	2	0	N/A	N/A	N/A	N/A	1	0	0	N/A	N/A	N/A	N/A	N/A	N/A	N/A	N/A	N/A	N/A	N/A	N/A	5	1	4	2
78	m3	1	2	2	1	3	7	2	2	2	2	0	0	1	7	2015	N/A	N/A	N/A	N/A	N/A	N/A	N/A	N/A	4	0	N/A	N/A	N/A	N/A	N/A	N/A	N/A	N/A	N/A	N/A	N/A	N/A	N/A	N/A	N/A	N/A	N/A	N/A	N/A	0	0	0	0
79	m6	2	3	2	1	4	2	3	2	2	2	1	0	1	7	2019	N/A	N/A	N/A	N/A	N/A	N/A	N/A	N/A	4	2	N/A	N/A	N/A	N/A	1	1	0	N/A	N/A	N/A	N/A	N/A	N/A	N/A	N/A	N/A	N/A	N/A	N/A	4	1	0	0
80	m6	2	4	2	1	3	1	2	2	2	2	0	0	1	7	2018	N/A	N/A	N/A	N/A	N/A	N/A	N/A	N/A	2	1	N/A	N/A	N/A	N/A	1	0	0	N/A	N/A	N/A	N/A	N/A	N/A	N/A	N/A	N/A	N/A	N/A	N/A	0	0	0	0
81	m8	1	1	2	1	4	1	2	2	2	2	0	0	2	7	2014	3	2019	N/A	N/A	N/A	N/A	N/A	N/A	4	1	1	N/A	N/A	N/A	1	0	0	1	1	0	N/A	N/A	N/A	N/A	N/A	N/A	N/A	N/A	N/A	1	1	0	0
82	m6	2	1	1	1	4	1	2	2	2	2	0	0	5	7	2016	3	2017	3	2018	3	2019	3	2019	4	2	2	2	2	2	1	1	0	1	1	0	1	1	0	1	1	0	1	1	0	0	0	1	1
83	m6	1	1	2	1	1	5	2	2	2	2	0	0	1	7	2015	N/A	N/A	N/A	N/A	N/A	N/A	N/A	N/A	2	1	N/A	N/A	N/A	N/A	1	1	0	N/A	N/A	N/A	N/A	N/A	N/A	N/A	N/A	N/A	N/A	N/A	N/A	3	1	0	0
84	m6	1	2	1	1	3	7	1	1	2	2	0	0	1	7	2020	N/A	N/A	N/A	N/A	N/A	N/A	N/A	N/A	3	0	N/A	N/A	N/A	N/A	N/A	N/A	N/A	N/A	N/A	N/A	N/A	N/A	N/A	N/A	N/A	N/A	N/A	N/A	N/A	0	0	4	1
85	m4	1	1	2	1	3	1	2	2	2	2	0	0	1	7	2010	N/A	N/A	N/A	N/A	N/A	N/A	N/A	N/A	3	0	N/A	N/A	N/A	N/A	N/A	N/A	N/A	N/A	N/A	N/A	N/A	N/A	N/A	N/A	N/A	N/A	N/A	N/A	N/A	0	0	0	0
86	m3	2	1	2	1	5	6	2	2	2	2	0	0	3	7	2017	6	2018	6	2019	N/A	N/A	N/A	N/A	4	1	1	1	N/A	N/A	1	1	0	1	1	0	1	1	0	N/A	N/A	N/A	N/A	N/A	N/A	0	0	1	3
87	m3	1	3	2	1	4	8	1	1	2	2	0	0	1	7	2019	N/A	N/A	N/A	N/A	N/A	N/A	N/A	N/A	3	2	N/A	N/A	N/A	N/A	1	1	0	N/A	N/A	N/A	N/A	N/A	N/A	N/A	N/A	N/A	N/A	N/A	N/A	0	0	0	0
88	m6	2	2	2	1	5	6	2	2	2	2	1	0	2	7	2015	2	2019	N/A	N/A	N/A	N/A	N/A	N/A	2	0	0	N/A	N/A	N/A	N/A	N/A	N/A	N/A	N/A	N/A	N/A	N/A	N/A	N/A	N/A	N/A	N/A	N/A	N/A	3	1	1	1
89	m3	2	3	2	1	6	6	2	2	2	2	0	0	1	7	2018	N/A	N/A	N/A	N/A	N/A	N/A	N/A	N/A	4	1	N/A	N/A	N/A	N/A	1	1	0	N/A	N/A	N/A	N/A	N/A	N/A	N/A	N/A	N/A	N/A	N/A	N/A	0	0	6	1
90	m8	2	3	2	1	3	5	2	2	2	2	0	0	3	7	2014	3	2018	3	2019	N/A	N/A	N/A	N/A	3	1	1	1	N/A	N/A	1	1	0	1	1	0	1	1	0	N/A	N/A	N/A	N/A	N/A	N/A	0	0	0	0
91	m3	2	1	2	1	3	1	2	2	2	2	0	0	1	7	1985	N/A	N/A	N/A	N/A	N/A	N/A	N/A	N/A	3	0	N/A	N/A	N/A	N/A	N/A	N/A	N/A	N/A	N/A	N/A	N/A	N/A	N/A	N/A	N/A	N/A	N/A	N/A	N/A	0	0	0	0
92	m3	2	1	2	1	4	5	2	2	3	2	0	0	1	7	2020	N/A	N/A	N/A	N/A	N/A	N/A	N/A	N/A	2	2	N/A	N/A	N/A	N/A	N/A	N/A	N/A	N/A	N/A	N/A	N/A	N/A	N/A	N/A	N/A	N/A	N/A	N/A	N/A	0	0	7	1
93	m3	2	3	2	1	4	7	2	2	2	2	0	0	2	7	2010	3	2019	N/A	N/A	N/A	N/A	N/A	N/A	4	2	1	N/A	N/A	N/A	1	1	0	1	1	0	N/A	N/A	N/A	N/A	N/A	N/A	N/A	N/A	N/A	0	0	0	0
94	m6	2	1	2	1	3	8	2	2	2	2	0	0	1	7	2019	N/A	N/A	N/A	N/A	N/A	N/A	N/A	N/A	1	2	N/A	N/A	N/A	N/A	1	1	0	N/A	N/A	N/A	N/A	N/A	N/A	N/A	N/A	N/A	N/A	N/A	N/A	0	0	0	0
95	m6	1	1	2	1	3	1	2	2	2	2	0	0	2	7	2004	3	2020	N/A	N/A	N/A	N/A	N/A	N/A	3	0	1	N/A	N/A	N/A	N/A	N/A	N/A	1	1	0	N/A	N/A	N/A	N/A	N/A	N/A	N/A	N/A	N/A	0	0	0	0
96	m6	1	1	1	1	2	1	2	2	2	2	0	0	1	7	2017	N/A	N/A	N/A	N/A	N/A	N/A	N/A	N/A	2	2	N/A	N/A	N/A	N/A	1	1	0	N/A	N/A	N/A	N/A	N/A	N/A	N/A	N/A	N/A	N/A	N/A	N/A	0	0	0	0
97	M6	2	3	2	1	3	1	2	2	1	2	0	0	1	7	2016	N/A	N/A	N/A	N/A	N/A	N/A	N/A	N/A	2	2	N/A	N/A	N/A	N/A	N/A	N/A	N/A	N/A	N/A	N/A	N/A	N/A	N/A	N/A	N/A	N/A	N/A	N/A	N/A	3	1	1	2
98	M6	2	2	2	1	6	3	2	2	2	2	0	1	1	7	2020	N/A	N/A	N/A	N/A	N/A	N/A	N/A	N/A	3	1	N/A	N/A	N/A	N/A	1	1	0	N/A	N/A	N/A	N/A	N/A	N/A	N/A	N/A	N/A	N/A	N/A	N/A	5	1	0	0
99	M6	2	1	2	2	4	1	2	2	2	2	0	0	2	7	2015	2	2018	N/A	N/A	N/A	N/A	N/A	N/A	2	2	2	N/A	N/A	N/A	1	1	0	1	1	1	N/A	N/A	N/A	N/A	N/A	N/A	N/A	N/A	N/A	5	1	2	2
100	M6	2	1	1	1	2	1	2	2	2	2	0	0	1	7	2013	N/A	N/A	N/A	N/A	N/A	N/A	N/A	N/A	3	1	N/A	N/A	N/A	N/A	1	1	1	N/A	N/A	N/A	N/A	N/A	N/A	N/A	N/A	N/A	N/A	N/A	N/A	0	0	0	0
101	M6	2	3	2	1	5	6	2	2	2	2	0	0	2	7	2007	2	2018	N/A	N/A	N/A	N/A	N/A	N/A	2	1	1	N/A	N/A	N/A	N/A	N/A	N/A	1	1	1	N/A	N/A	N/A	N/A	N/A	N/A	N/A	N/A	N/A	0	0	0	0
102	M6	2	1	2	1	3	5	3	1	1	2	0	1	4	7	2016	2	2017	2	2018	3	2018	N/A	N/A	2	1	1	1	1	N/A	1	1	0	1	1	0	1	1	1	1	1	0	N/A	N/A	N/A	0	0	0	0
103	M6	2	1	2	1	5	3	2	2	2	2	0	0	2	7	2004	3	2018	N/A	N/A	N/A	N/A	N/A	N/A	3	0	2	N/A	N/A	N/A	1	1	0	1	1	1	N/A	N/A	N/A	N/A	N/A	N/A	N/A	N/A	N/A	0	0	0	0
104	M6	2	1	2	1	3	1	4	2	1	1	0	0	5	7	2005	3	2018	3	2018	3	2019	3	2019	3	2	1	1	1	1	1	1	1	1	1	1	1	1	1	1	1	1	1	1	1	3	1	6	1
105	M6	2	3	2	1	3	7	4	5	2	2	0	0	1	7	2016	N/A	N/A	N/A	N/A	N/A	N/A	N/A	N/A	3	2	N/A	N/A	N/A	N/A	1	1	0	N/A	N/A	N/A	N/A	N/A	N/A	N/A	N/A	N/A	N/A	N/A	N/A	0	0	6	2
106	M3	2	3	2	1	3	1	2	2	2	2	0	0	2	7	2018	2	2021	N/A	N/A	N/A	N/A	N/A	N/A	2	2	2	N/A	N/A	N/A	1	1	0	1	1	0	N/A	N/A	N/A	N/A	N/A	N/A	N/A	N/A	N/A	3	1	10	1
107	M4	1	2	2	1	4	6	2	2	2	2	0	0	1	7	2012	N/A	N/A	N/A	N/A	N/A	N/A	N/A	N/A	4	0	N/A	N/A	N/A	N/A	0	0	1	N/A	N/A	N/A	N/A	N/A	N/A	N/A	N/A	N/A	N/A	N/A	N/A	2	1	0	0
108	M3	1	3	2	1	5	8	1	1	2	2	0	0	2	7	2016	3	2018	N/A	N/A	N/A	N/A	N/A	N/A	4	1	1	N/A	N/A	N/A	1	0	0	1	1	0	N/A	N/A	N/A	N/A	N/A	N/A	N/A	N/A	N/A	0	0	0	0
109	M6	2	3	2	1	4	4	1	1	2	2	0	0	1	7	2020	N/A	N/A	N/A	N/A	N/A	N/A	N/A	N/A	3	1	N/A	N/A	N/A	N/A	1	1	0	N/A	N/A	N/A	N/A	N/A	N/A	N/A	N/A	N/A	N/A	N/A	N/A	0	0	0	0
[truncated: 196 more columns]
